# Supplementary material for: Physical Activity Patterns in Normal-Weight and Overweight/Obese Pregnant Women
Source: PLoS One. 2016 Nov 9;11(11):e0166254. doi: 10.1371/journal.pone.0166254 (PMC5102361; doi:10.1371/journal.pone.0166254)
Supplement: S1 Table — (XLS) [file pone.0166254.s001.xls]

## Sheet: supporting information
ID	Age_y	SBP_mmHg	DBP_mmHg	HIGH LEVEL OF EDUCATION_YES	WEEKS OF WORK DURING PREGNANCY_Weeks	PREGNANCY COMPLICATION_YES	ANY ALCOHOL CONSUMPTION_YES	SMOKING BEHAVIOUR_YES	NULLIPAROUS status_YES	GWG_kg	Pre-pregnancy BMI_kg/(m)^2	Category of pre-pregnancy BMI(NW,OW/Obese)	GDM_YES	PASE(MIN_WEEK)_1	PASE(DAY_WEEK)_1	PASE(MET)_1	PASE(MIN_WEEK)_2	PASE(DAY_WEEK)_2	PASE(MET)_2	PASE(MIN_WEEK)_3	PASE(DAY_WEEK)_3	PASE(MET)_3	PASE_WALKING(MIN_WEEK)_1	PASE_WALKING(DAY_WEEK)_1	PASE_WALKING(MET)_1	PASE_WALKING(MIN_WEEK)_2	PASE_WALKING(DAY_WEEK)_2	PASE_WALKING(MET)_2	PASE_WALKING(MIN_WEEK)_3	PASE_WALKING(DAY_WEEK)_3	PASE_WALKING(MET)_3	PASE_SPORT(MIN_WEEK)_1	PASE_SPORT(DAY_WEEK)_1	PASE_SPORT(MET_WEEK)_1	PASE_SPORT(MIN_WEEK)_2	PASE_SPORT(DAY_WEEK)_2	PASE_SPORT(MET)_2	PASE_SPORT(MIN_WEEK)_3	PASE_SPORT(DAY_WEEK)_3	PASE_SPORT(MET)_3	HOUSEHOLD AND FAMILY CARE_kaiser index	OCCUPATIONAL_kaiser index	ACTIVE LIVING_kaiser index	SPORT AND EXERCISE_kaiser index	PRE-PREGNANCY TOTAL ACTIVITY_kaiser index	Achieving PA volume(150 minutes/week)_1 _meet	Achieving PA volume (150 minutes/week)_2 _meet	Achieving PA volume (150 minutes/week)_3 _meet
1	35	104	71	NO	0	YES		NO	NO	5	18.4265	NW	NO	45	1	2.25	75	5	3.75	0	0	0	45	1	2.25	75	5	3.75	0	0	0	0	0	0	0	0	0	0	0	0	2.44444	4	4.25	1.5	12.1944	non meet	non meet	non meet
2	32	110	70	YES	0	NO	YES	YES	NO	10	25	OW/Obese	NO	0	0	0	90	3	4.5	60	1	5	0	0	0	90	3	4.5	60	1	5	0	0	0	0	0	0	0	0	0	2.22222	1.85714	1.25	2.75	8.07937	non meet	non meet	non meet
3	35	106	67			NO	NO	NO	NO	12	20.4382	NW	NO	45	1.5	2.25	90	3	6	40	2	2	45	1.5	2.25	90	3	6	40	2	2	0	0	0	0	0	0	0	0	0	3.66667	3.57143	4	3.5	14.7381	non meet	non meet	non meet
4	30	105	60		38	NO	NO	NO	NO	2.8	26.1719	OW/Obese	NO	50	2.5	3.33333	45	3	2.25	105	7	5.25	50	2.5	3.33333	45	3	2.25	105	7	5.25	0	0	0	0	0	0	0	0	0	4.11111	4.14286	3.5	2	13.754	non meet	non meet	non meet
5	37	105	58	YES	24	NO	NO	NO	NO	6.1	19.9594	NW	NO	30	2	1.5	0	0	0	120	4	6	30	2	1.5	0	0	0	120	4	6	0	0	0	0	0	0	0	0	0	3	2.85714	2.75	1	9.60714	non meet	non meet	non meet
6	39	138	67	NO	0	YES	NO	NO	NO	17.5	25.3906	OW/Obese	NO	60	3	3	0	0	0	0	0	0	60	3	3	0	0	0	0	0	0	0	0	0	0	0	0	0	0	0	3.22222	4.28571	2	1	10.5079	non meet	non meet	non meet
7	38	130	70			NO	NO	NO	NO	10	27.31	OW/Obese	NO	80	4	5.33333	60	3	3	0	0	0	80	4	5.33333	0	0	0	0	0	0	0	0	0	60	3	3	0	0	0	2.55556	2	2.25	1.25	8.05556	non meet	non meet	non meet
8	36	125	80		0	NO		NO	NO	9.6	30.4878	OW/Obese	NO	69	3	3.45	0	0	0	0	0	0	69	3	3.45	0	0	0	0	0	0	0	0	0	0	0	0	0	0	0	3.44	3.29	2	1.25	9.98	non meet	non meet	non meet
9	32	93	55	NO	0	NO		NO	NO	8.5	22.8329	NW	NO	60	1	3	0	0	0	0	0	0	60	1	3	0	0	0	0	0	0	0	0	0	0	0	0	0	0	0	3.44444	2.28571	2	1.25	8.98016	non meet	non meet	non meet
10	23	100	60	NO	0	NO		NO	NO	12.8	26.0938	OW/Obese	NO	0	0	0	60	3	3	0	0	0	0	0	0	60	3	3	0	0	0	0	0	0	0	0	0	0	0	0	2.44444	3.42857	3	1.5	10.373	non meet	non meet	non meet
11	32	115	70			YES	NO	NO	NO	14	26.6728	OW/Obese	YES	60	2	3	75	2.5	5	120	3	8	60	2	3	75	2.5	5	120	3	8	0	0	0	0	0	0	0	0	0	3.55556	3.57143	1.75	3.25	12.127	non meet	non meet	non meet
12	37	100	65		8	NO		NO	NO	14.2	27.2509	OW/Obese	YES	40	2	2	40	2	2	80	2	4	40	2	2	40	2	2	80	2	4	0	0	0	0	0	0	0	0	0	2.55556	3.57143	2.25	1	9.37698	non meet	non meet	non meet
13	34	100	65	NO	31	NO	NO	YES	NO	4.5	24.4646	NW	YES	0	0	0	10	1	0.5	10	1	0.5	0	0	0	10	1	0.5	10	1	0.5	0	0	0	0	0	0	0	0	0	2.44444	2.14286	2	1.25	7.8373	non meet	non meet	non meet
14	33	104	63	YES	0	NO	NO	YES	NO	20.3	27.2392	OW/Obese	YES	0	0	0	0	0	0	0	0	0	0	0	0	0	0	0	0	0	0	0	0	0	0	0	0	0	0	0	2	4.28571	2.25	1	9.53571	non meet	non meet	non meet
15	35	139	75			NO	NO	NO	YES	2	26.4236	OW/Obese	YES	60	4	3	30	1	1.5	15	1	0.75	0	0	0	30	1	1.5	15	1	0.75	60	4	3	0	0	0	0	0	0	2.22222	1.57143	2	2	7.79365	non meet	non meet	non meet
16	38	115	80			YES	NO	NO	NO	0	40.5265	OW/Obese	YES	0	0	0	0	0	0	135	4.5	9	0	0	0	0	0	0	0	0	0	0	0	0	0	0	0	135	4.5	9	2.78	2.14	3	3	10.92	non meet	non meet	non meet
17	29	99	56			NO	NO	NO	YES	6.4	17.2635	NW	YES	0	0	0	0	0	0	0	0	0	0	0	0	0	0	0	0	0	0	0	0	0	0	0	0	0	0	0	2.33333	2.85714	3	3.5	11.6905	non meet	non meet	non meet
18	33	110	60	YES	32	NO	YES	NO	NO	9.6	23.8751	NW	YES	0	0	0	0	0	0	0	0	0	0	0	0	0	0	0	0	0	0	0	0	0	0	0	0	0	0	0	2.55556	2.14286	4.5	2	11.1984	non meet	non meet	non meet
19	34	105	70			NO	NO	NO	NO	10	20.061	NW	NO	0	0	0	30	2	2	60	2	3	0	0	0	30	2	2	30	1	1.5	0	0	0	0	0	0	30	1	1.5	3.55556	4	2.25	1	10.8056	non meet	non meet	non meet
20	36	112	70	NO	0	NO	YES	NO	NO	15	21.1927	NW	YES	0	0	0	0	0	0	0	0	0	0	0	0	0	0	0	0	0	0	0	0	0	0	0	0	0	0	0	2.88889	1.57143	1.75	1	7.21032	non meet	non meet	non meet
21	31	90	60		0	NO		NO	NO	5.5	25.0593	OW/Obese	NO	60	2	3	0	0	0	0	0	0	60	2	3	0	0	0	0	0	0	0	0	0	0	0	0	0	0	0	2.22222	3.71429	2.75	1.5	10.1865	non meet	non meet	non meet
22	33	90	55	YES	0	NO	NO	NO	NO	13.5	24.0882	NW	NO	100	2	6.66667	120	4	8	90	2	6	0	0	0	60	2	4	0	0	0	100	2	6.66667	60	2	4	90	2	6	3.55556	4	2.25	3.5	13.3056	non meet	non meet	non meet
23	35	100	70			NO	NO	NO	NO	8	23.0518	NW	NO	0	0	0	0	0	0	0	0	0	0	0	0	0	0	0	0	0	0	0	0	0	0	0	0	0	0	0	3.44	3	2.25	1	9.69	non meet	non meet	non meet
24	31	110	70			NO	NO	NO	NO	5	29.0657	OW/Obese	NO	0	0	0	90	3	4.5	90	3	4.5	0	0	0	90	3	4.5	90	3	4.5	0	0	0	0	0	0	0	0	0	3.11111	4.14286	3.25	3.5	14.004	non meet	non meet	non meet
25	31	96	58			NO	NO	NO	NO	7	21.5645	NW	NO	120	2	8	120	1	8	60	1	3	120	2	8	120	1	8	60	1	3	0	0	0	0	0	0	0	0	0	3.11111	1.85714	3.75	3.75	12.4683	non meet	non meet	non meet
26	28	118	78			NO	NO	NO	NO	11	19.257	NW	NO	100	5	5	80	4	4	0	0	0	100	5	5	80	4	4	0	0	0	0	0	0	0	0	0	0	0	0	3.33	4.14	1.75	1.25	10.47	non meet	non meet	non meet
27	34	104	70			NO		NO	NO	4.1	27.4286	OW/Obese	NO	0	0	0	100	5	5	0	0	0	0	0	0	100	5	5	0	0	0	0	0	0	0	0	0	0	0	0	3.33333	3.85714	1.5	1	9.69048	non meet	non meet	non meet
28	26	95	60	NO	0	NO	YES	NO	YES	16.4	23.4375	NW	NO	120	1	6	20	2	1	30	3	1.5	120	1	6	20	2	1	30	3	1.5	0	0	0	0	0	0	0	0	0	2.55556	4.14286	3	1.25	10.9484	non meet	non meet	non meet
29	34	115	55		20	NO	NO	NO	NO	9.7	19.1327	NW	NO	140	5	9.33333	60	3	3	100	5	5	140	5	9.33333	60	3	3	100	5	5	0	0	0	0	0	0	0	0	0	2.88889	3.71429	2.5	1	10.1032	non meet	non meet	non meet
30	38	110	75	NO	32	NO	NO	NO	NO	5	23.8281	NW	NO	0	0	0	0	0	0	120	4	6	0	0	0	0	0	0	120	4	6	0	0	0	0	0	0	0	0	0	2.55556	2.28571	2.25	3.25	10.3413	non meet	non meet	non meet
31	36	97	56			NO	YES	NO	NO	13.5	23.6614	NW	NO	102	6	6.8	60	2	4	40	4	2	102	6	6.8	60	2	4	40	4	2	0	0	0	0	0	0	0	0	0	3.22222	2.57143	3.5	2	11.2937	non meet	non meet	non meet
32	35	110	58	YES	5	NO	NO	NO	NO	7.6	17.6898	NW	NO	50	3	2.5	75	5	3.75	125	6	6.25	20	2	1	75	5	3.75	75	5	3.75	30	1	1.5	0	0	0	50	1	2.5	3.11111	3.71429	2.75	2.25	11.8254	non meet	non meet	non meet
33	36	120	80			NO	NO	NO	NO	8.5	25.4055	OW/Obese	NO	0	0	0	0	0	0	0	0	0	0	0	0	0	0	0	0	0	0	0	0	0	0	0	0	0	0	0	3.33	2.71	3.75	3.75	13.54	non meet	non meet	non meet
34	39	105	62			NO	NO	NO	NO	11.9	20.1956	NW	NO	0	0	0	0	0	0	0	0	0	0	0	0	0	0	0	0	0	0	0	0	0	0	0	0	0	0	0	3.66667	3.85714	2.5	1	11.0238	non meet	non meet	non meet
35	37	100	70		26	NO		NO	NO	8.7	26.0617	OW/Obese	NO	0	0	0	60	3	3	0	0	0	0	0	0	60	3	3	0	0	0	0	0	0	0	0	0	0	0	0	2.55556	2	2.75	1.5	8.80556	non meet	non meet	non meet
36	35	106	66			NO	NO	NO	NO	9	22.7732	NW	NO	0	0	0	60	2	4	0	0	0	0	0	0	60	2	4	0	0	0	0	0	0	0	0	0	0	0	0	3.22222	1.85714	4	3.75	12.8294	non meet	non meet	non meet
37	36	90	60	YES	0	NO	NO	NO	NO	7.3	20.6297	NW	NO	30	3	1.5	40	2	2	30	3	1.5	30	3	1.5	40	2	2	30	3	1.5	0	0	0	0	0	0	0	0	0	1.88889	3.28571	2	3.25	10.4246	non meet	non meet	non meet
38	37	113	69			NO		NO	NO	8	23.6652	NW	NO	0	0	0	30	3	1.5	30	3	1.5	0	0	0	30	3	1.5	30	3	1.5	0	0	0	0	0	0	0	0	0	2.44444	3.28571	2	1.25	8.98016	non meet	non meet	non meet
39	37	102	74			NO	NO	NO	NO	7.3	16.0156	NW	NO	0	0	0	40	4	2	60	4	4	0	0	0	40	4	2	60	4	4	0	0	0	0	0	0	0	0	0	2.66667	2.57143	3.25	1.25	9.7381	non meet	non meet	non meet
40	33	115	66			NO	NO	NO	NO	16	19.7133	NW	NO	60	2	3	90	3	4.5	60	2	3	60	2	3	90	3	4.5	60	2	3	0	0	0	0	0	0	0	0	0	3.67	2.86	3	3.25	12.78	non meet	non meet	non meet
41	30	105	59			NO	NO	NO	NO	12.5	23.9224	NW	NO	90	3	6	90	3	6	60	2	3	90	3	6	90	3	6	60	2	3	0	0	0	0	0	0	0	0	0	2	2.71429	1.75	4	10.4643	non meet	non meet	non meet
42	31	115	68	NO	0	NO	NO	NO	NO	9	22.3214	NW	NO	55	2.5	2.75	60	4	3	40	4	2	55	2.5	2.75	60	4	3	40	4	2	0	0	0	0	0	0	0	0	0	2.77778	2.71429	2	2	9.49206	non meet	non meet	non meet
43	34	102	55	NO	0	NO	NO	NO	NO	7	22.5896	NW	NO	80	3	5.33333	100	5	5	100	5	5	30	2	2	100	5	5	100	5	5	50	1	3.33333	0	0	0	0	0	0	3	3.14286	2.75	3.25	12.1429	non meet	non meet	non meet
44	33	100	60	NO	0	NO		NO	NO	7.2	19.8347	NW	YES	0	0	0	0	0	0	0	0	0	0	0	0	0	0	0	0	0	0	0	0	0	0	0	0	0	0	0	3.22222	2.57143	2.5	1	9.29365	non meet	non meet	non meet
45	29	102	59	YES	36	NO	NO	NO	YES	4.8	25.6312	OW/Obese	NO	90	5	4.5	180	7	10.3333	0	0	0	90	5	4.5	100	5	5	0	0	0	0	0	0	80	2	5.33333	0	0	0	1.22222	2.57143	3.25	3.5	10.5437	non meet	meet	non meet
46	35	115	70		20	NO	NO	NO	YES	6.3	20.1951	NW	NO	120	2	6	200	4	10	120	2	6	120	2	6	200	4	10	120	2	6	0	0	0	0	0	0	0	0	0	2.66667	2	1.5	3	9.16667	non meet	meet	non meet
47	32	75	60			NO	NO	NO	YES	5	18.9036	NW	NO	50	2	2.5	150	5	11.5	60	3	4	50	2	2.5	60	3	4	40	2	2.66667	0	0	0	90	2	7.5	20	1	1.33333	2.33333	3.28571	2	1.25	8.86905	non meet	meet	non meet
48	34	100	57	YES	0	NO	NO	NO	YES	7	23.4375	NW	YES	120	4	8	300	10	22.5	120	4	8	60	2	4	150	5	12.5	120	4	8	60	2	4	150	5	10	0	0	0	3.11111	4	2.5	3.25	12.8611	non meet	meet	non meet
49	33	110	68			NO	YES	NO	YES	8	20.0288	NW	NO	135	3	6.75	160	4	8	90	3	4.5	135	3	6.75	160	4	8	90	3	4.5	0	0	0	0	0	0	0	0	0	3.55556	3.42857	2.75	1.25	10.9841	non meet	meet	non meet
50	36	118	66	NO	36	NO	NO	NO	NO	10.1	21.8871	NW	NO	125	2	8.33333	180	4	9	130	4	7.16667	80	1	5.33333	60	2	3	40	2	2.66667	45	1	3	120	2	6	90	2	4.5	2.77778	2.28571	3	2.75	10.8135	non meet	meet	non meet
51	41	129	61	NO	0	NO	NO	YES	YES	12.9	23.1911	NW	YES	75	2.5	3.75	180	4	9	140	4	7	75	2.5	3.75	90	2	4.5	50	2	2.5	0	0	0	90	2	4.5	90	2	4.5	2.33333	3.71429	1.75	1	8.79762	non meet	meet	non meet
52	33	90	50			NO	NO	NO	YES	8.6	21.9076	NW	NO	90	6	4.5	175	5	8.75	112.5	2.5	5.625	90	6	4.5	175	5	8.75	112.5	2.5	5.625	0	0	0	0	0	0	0	0	0	2.88889	2.28571	2.75	1.25	9.1746	non meet	meet	non meet
53	30	100	60			NO		NO	YES	15.3	23.8751	NW	NO	0	0	0	360	3	24	120	2	8	0	0	0	360	3	24	120	2	8	0	0	0	0	0	0	0	0	0	2.55556	2.42857	3.5	4	12.4841	non meet	meet	non meet
54	28	90	55		34	NO		NO	YES	9.1	21.3599	NW	NO	60	1.5	4	270	5	17.5	0	0	0	60	1.5	4	240	4	16	0	0	0	0	0	0	30	1	1.5	0	0	0	1.55556	3.57143	3.25	3.75	12.127	non meet	meet	non meet
55	25	118	75				NO	NO	YES	13.9	31.1111	OW/Obese	NO	0	0	0	300	5	20	0	0	0	0	0	0	300	5	20	0	0	0	0	0	0	0	0	0	0	0	0	2.77778	4	1.5	1	9.27778	non meet	meet	non meet
56	31	104	73			YES	NO	NO	YES	8.5	24.3375	NW	NO	80	4	5.33333	192.5	5.5	9.625	135	4.5	9	80	4	5.33333	192.5	5.5	9.625	135	4.5	9	0	0	0	0	0	0	0	0	0	2.22222	3.14286	2.5	2.5	10.3651	non meet	meet	non meet
57	34	93	58			YES	NO	NO	NO	11.7	25.7657	OW/Obese	YES	90	3	4.5	240	2	12	120	3.5	6	0	0	0	240	2	12	75	2.5	3.75	90	3	4.5	0	0	0	45	1	2.25	3.33333	2.14286	2	1.25	8.72619	non meet	meet	non meet
58	30	102	58	YES	12	NO	NO	NO	YES	4	25	OW/Obese	NO	80	4	4	165	3	8.25	120	2	6	80	4	4	120	2	6	120	2	6	0	0	0	45	1	2.25	0	0	0	2.66667	3.85714	2.5	4.25	13.2738	non meet	meet	non meet
59	29	102	64		4	NO		NO	YES	7	20.3223	NW	NO	0	0	0	300	5	20	0	0	0	0	0	0	0	0	0	0	0	0	0	0	0	300	5	20	0	0	0	2	3.42857	1.75	3.75	10.9286	non meet	meet	non meet
60	36	110	80		30	NO		NO	YES	9.5	21.9671	NW	NO	0	0	0	720	6	48	0	0	0	0	0	0	720	6	48	0	0	0	0	0	0	0	0	0	0	0	0	2.55556	3.57143	2.25	1	9.37698	non meet	meet	non meet
61	29	118	68	YES	31	NO	NO	NO	YES	6	21.2585	NW	YES	0	0	0	150	8	7.5	90	3	4.5	0	0	0	90	6	4.5	90	3	4.5	0	0	0	60	2	3	0	0	0	3	2.28571	2	2	9.28571	non meet	meet	non meet
62	39	108	58			NO	NO	NO	NO	10.5	19.0451	NW	NO	0	0	0	240	2	16	25	5	1.25	0	0	0	240	2	16	25	5	1.25	0	0	0	0	0	0	0	0	0	2.66667	1.71429	2.5	1.5	8.38095	non meet	meet	non meet
63	26	98	56	NO	0	NO	NO	NO	NO	10.5	23.6128	NW	NO	105	3.5	5.25	165	4	8.25	60	2	3	105	3.5	5.25	120	3	6	0	0	0	0	0	0	45	1	2.25	60	2	3	2	3	3.25	1.75	10	non meet	meet	non meet
64	31	110	70	NO	0	NO	YES	NO	YES	7.5	18.7783	NW	NO	90	3	4.5	315	7	15.75	140	7	7	90	3	4.5	315	7	15.75	140	7	7	0	0	0	0	0	0	0	0	0	1.66667	2.85714	1.75	2.5	8.77381	non meet	meet	non meet
65	34	118	82	YES	36	NO	NO	NO	YES	7.4	17.6693	NW	NO	100	1	5	180	3	12	105	2	6	100	1	5	90	1	6	60	1	3	0	0	0	90	2	6	45	1	3	2.22222	2.14286	2.75	3.25	10.3651	non meet	meet	non meet
66	37	118	75	YES	36	NO	NO	NO	NO	11	24.2424	NW	YES	60	2	3	300	5	25	135	4	9	60	2	3	300	5	25	90	3	6	0	0	0	0	0	0	45	1	3	1.88889	2	2.75	2	8.63889	non meet	meet	non meet
67	30	106	60	YES	32	YES	YES	NO	YES	5.7	20.5151	NW	NO	150	5	10	180	3	10	60	2	3	60	2	4	120	2	6	60	2	3	90	3	6	60	1	4	0	0	0	2.77778	1.85714	3.5	3.75	11.8849	meet	meet	non meet
68	36	105	54			NO	NO	NO	NO	13	19.721	NW	YES	200	5	10	167.5	4.5	9.125	105	3.5	7	200	5	10	122.5	3.5	6.125	105	3.5	7	0	0	0	45	1	3	0	0	0	2.55556	2.28571	2.75	1.75	9.34127	meet	meet	non meet
69	27	90	60		0	NO	NO	NO	YES	8	20.6575	NW	NO	180	6	12	170	5	9.83333	140	4	8.33333	120	4	8	90	3	4.5	60	2	3	60	2	4	80	2	5.33333	80	2	5.33333	2.11	2.86	2.75	4.25	11.97	meet	meet	non meet
70	38	105	65			NO	NO	NO	NO	10	21.1927	NW	NO	0	0	0	150	5	7.5	120	4	6	0	0	0	150	5	7.5	120	4	6	0	0	0	0	0	0	0	0	0	2.55556	2.57143	3.75	2.75	11.627	non meet	meet	non meet
71	29	97	62	NO		NO	NO	NO	YES	10.5	21.5645	NW	YES	0	0	0	300	1	15	90	2	4.5	0	0	0	300	1	15	30	1	1.5	0	0	0	0	0	0	60	1	3	2.66667	2.42857	1.75	4	10.8452	non meet	meet	non meet
72	35	120	80	NO	28	NO	YES	NO	NO	9	33.7465	OW/Obese	YES	120	1	6	0	0	0	30	1	1.5	120	1	6	0	0	0	30	1	1.5	0	0	0	0	0	0	0	0	0	2.77778	1.85714	2	3.5	10.1349	non meet	non meet	non meet
73	37	111	67			NO	NO	NO	NO	8	20.061	NW	NO	20	2	1.33333	90	2	6	90	2	6	20	2	1.33333	0	0	0	0	0	0	0	0	0	90	2	6	90	2	6	3.22222	4.14286	2.75	2	12.1151	non meet	non meet	non meet
74	31	103	60		0	NO		NO	NO	11	21.875	NW	NO	60	1	3	0	0	0	0	0	0	60	1	3	0	0	0	0	0	0	0	0	0	0	0	0	0	0	0	2.22222	2.85714	1.75	4.25	11.0794	non meet	non meet	non meet
75	30	110	72	YES	15	NO	NO	NO	YES	7	25	OW/Obese	YES	0	0	0	120	2	6	60	1	3	0	0	0	120	2	6	0	0	0	0	0	0	0	0	0	60	1	3	2.66667	2.28571	2	2.5	9.45238	non meet	non meet	non meet
76	34	118	70	YES	0	NO	NO	NO	NO	7	23.6244	NW	YES	120	2	8	94	2	6.26667	120	3	8	120	2	8	94	2	6.26667	120	3	8	0	0	0	0	0	0	0	0	0	2.77778	3.57143	4.25	4.5	15.0992	non meet	non meet	non meet
77	33	120	80			NO	NO	NO	YES	7	24.4646	NW	NO	210	6	8.25	180	5	9	75	4	4.25	45	3	2.25	60	3	3	45	3	2.25	165	3	6	120	2	6	30	1	2	2.44444	3.14286	3.5	3.5	12.5873	meet	meet	non meet
78	38	105	52			NO	NO	NO	NO	4.5	17.9931	NW	NO	365	9	18.25	240	8	13	115	7	5.75	315	7	15.75	180	6	9	75	5	3.75	50	2	2.5	60	2	4	40	2	2	2.55556	1.85714	2.5	2	8.9127	meet	meet	non meet
79	38	118	75			NO	NO	NO	YES	8	27.1111	OW/Obese	NO	210	7	14	150	4	7.5	120	4	6	210	7	14	120	3	6	90	3	4.5	0	0	0	30	1	1.5	30	1	1.5	3	4.28571	3.5	2.75	13.5357	meet	meet	non meet
80	38	110	70	NO	13	NO	NO	NO	YES	11	20.5499	NW	NO	220	8	14	150	5	10	115	5	5.75	90	3	6	90	3	6	75	3	3.75	130	5	8	60	2	4	40	2	2	3.33333	3.28571	3.75	3.25	13.619	meet	meet	non meet
81	28	120	80			NO	NO	NO	YES	7.9	26.449	OW/Obese	NO	0	0	0	164.5	3.5	8.225	90	3	4.5	0	0	0	164.5	3.5	8.225	90	3	4.5	0	0	0	0	0	0	0	0	0	2.88889	3.42857	1.75	1.5	9.56746	non meet	meet	non meet
82	38	90	60	YES	36	YES	NO	NO	NO	10.6	20.0692	NW	YES	0	0	0	200	5	10	60	4	3	0	0	0	200	5	10	0	0	0	0	0	0	0	0	0	60	4	3	2.55556	2.14286	1.5	1.25	7.44841	non meet	meet	non meet
83	31	100	65		0	NO		NO	NO	7	26.2336	OW/Obese	NO	180	4	12	300	5	25	40	2	2	180	4	12	300	5	25	40	2	2	0	0	0	0	0	0	0	0	0	2.33333	4.57143	3	3.5	13.4048	meet	meet	non meet
84	32	115	70			NO	NO	NO	NO	10.4	30.3593	OW/Obese	NO	120	4	6	200	6	10	145	5	7.25	120	4	6	100	4	5	45	3	2.25	0	0	0	100	2	5	100	2	5	1.88889	2.42857	2.75	3	10.0675	non meet	meet	non meet
85	27	130	80			NO	NO	NO	YES	11.8	20.1956	NW	NO	150	5	7.5	240	8	14.5	130	5	6.5	90	3	4.5	150	5	10	90	3	4.5	60	2	3	90	3	4.5	40	2	2	2.88889	3.28571	3.25	3.25	12.6746	meet	meet	non meet
86	40	100	60	NO	0	YES		NO	NO	16.3	24.2424	NW	NO	300	5	15	180	3	12	80	4	4	300	5	15	180	3	12	80	4	4	0	0	0	0	0	0	0	0	0	3.44444	4	4	1	12.4444	meet	meet	non meet
87	26	100	60		0	NO				4.7	26.358	OW/Obese	NO	240	4	12	270	3	18	120	2	6	240	4	12	270	3	18	120	2	6	0	0	0	0	0	0	0	0	0	3.22222	3.14286	3.25	1.75	11.3651	meet	meet	non meet
88	34	95	66			NO	NO	NO	NO	11.9	23.9361	NW	NO	0	0	0	60	2	3	40	2	2.66667	0	0	0	60	2	3	40	2	2.66667	0	0	0	0	0	0	0	0	0	2.88889	2.57143	2.25	2	9.71032	non meet	non meet	non meet
89	32			YES	36	NO	NO	NO	YES	3.1	28.3987	OW/Obese	NO	0	0	0	120	4	8	90	3	4.5	0	0	0	120	4	8	90	3	4.5	0	0	0	0	0	0	0	0	0	2.66667	2.57143	3	3.75	11.9881	non meet	non meet	non meet
90	37	92	63			NO	NO	NO	YES	8.5	30.0781	OW/Obese	NO	0	0	0	120	4	8	0	0	0	0	0	0	120	4	8	0	0	0	0	0	0	0	0	0	0	0	0	1.88889	1.85714	2	1	6.74603	non meet	non meet	non meet
91	38	90	60		8		NO	YES	YES	11	20.8325	NW	NO	0	0	0	0	0	0	90	3	6	0	0	0	0	0	0	90	3	6	0	0	0	0	0	0	0	0	0	2.22222	2.57143	4.75	3.75	13.2937	non meet	non meet	non meet
92	30	90	53			NO	NO	NO	NO	11	18.424	NW	NO	60	1	3	0	0	0	60	2	3	60	1	3	0	0	0	60	2	3	0	0	0	0	0	0	0	0	0	3.33333	2.71429	3.25	1.75	11.0476	non meet	non meet	non meet
93	27	95	70			NO	NO	NO	YES	11	23.8754	NW	NO	60	2	3	0	0	0	0	0	0	60	2	3	0	0	0	0	0	0	0	0	0	0	0	0	0	0	0	2.55556	3.57143	3	2	11.127	non meet	non meet	non meet
94	38	132	98			NO	NO	NO	NO	14	29.7442	OW/Obese	NO	0	0	0	0	0	0	0	0	0	0	0	0	0	0	0	0	0	0	0	0	0	0	0	0	0	0	0	3.55556	4.57143	1.75	1	10.877	non meet	non meet	non meet
95	31	112	70	YES	0	YES	NO	NO	NO	6.8	21.5287	NW	NO	60	3	4	120	2	6	60	6	3	60	3	4	120	2	6	60	6	3	0	0	0	0	0	0	0	0	0	2.67	3.57	2.25	1.25	9.74	non meet	non meet	non meet
96	39	110	70	YES	31	NO		NO	NO	8.5	20.8209	NW	NO	60	1	4	60	2	4	75	3	3.75	60	1	4	60	2	4	75	3	3.75	0	0	0	0	0	0	0	0	0	2.33333	2.14286	2.5	1	7.97619	non meet	non meet	non meet
97	35	120	75	NO	0	NO	NO	NO	YES	8	22.3478	NW	NO	125	5	6.25	140	4	7	120	5	6	45	3	2.25	60	2	3	30	2	1.5	80	2	4	80	2	4	90	3	4.5	2.66667	0	2.5	3.5	8.66667	non meet	non meet	non meet
98	31	106	66			NO	NO	NO	NO	11.5	25.1821	OW/Obese	NO	0	0	0	30	2	1.5	45	1	3	0	0	0	0	0	0	0	0	0	0	0	0	30	2	1.5	45	1	3	2.66667	2.57143	1.75	3	9.9881	non meet	non meet	non meet
99	34	120	68					NO	YES	9.8	28.306	OW/Obese	YES	280	7	14	0	0	0	60	3	3	280	7	14	0	0	0	60	3	3	0	0	0	0	0	0	0	0	0	2.22222	3	3.75	1.25	10.2222	meet	non meet	non meet
100	32	96	64	NO	22	YES	YES	NO	YES	3	30.8596	OW/Obese	YES	210	7	10.5	0	0	0	45	1	3	210	7	10.5	0	0	0	0	0	0	0	0	0	0	0	0	45	1	3	1.56	1.29	1.5	1	5.35	meet	non meet	non meet
101	35	118	75			NO	NO	NO	YES	10.5	21.5856	NW	NO	150	5	7.5	125	5	6.25	120	3	8	150	5	7.5	45	3	2.25	0	0	0	0	0	0	80	2	4	120	3	8	1.88889	3.85714	3.5	3.75	12.996	meet	non meet	non meet
102	27	109	72		0	NO		NO	YES	8	28.2284	OW/Obese	NO	135	3	9	60	3	3	80	4	4	135	3	9	60	3	3	80	4	4	0	0	0	0	0	0	0	0	0	2.22222	2	2	1.25	7.47222	non meet	non meet	non meet
103	34	118	68	YES	0	NO				7.1	26.8136	OW/Obese	NO	100	5	5	60	6	3	60	6	3	100	5	5	60	6	3	60	6	3	0	0	0	0	0	0	0	0	0	3.33333	2.71429	4	1.25	11.2976	non meet	non meet	non meet
104	33	100	60			NO	NO	NO	NO	9	21.6311	NW	NO	0	0	0	0	0	0	30	2	1.5	0	0	0	0	0	0	30	2	1.5	0	0	0	0	0	0	0	0	0	3.44444	2.42857	3.25	1	10.123	non meet	non meet	non meet
105	42	116	71			NO	NO	NO	NO	3	18.9036	NW	NO	0	0	0	45	3	2.25	40	2	2	0	0	0	45	3	2.25	40	2	2	0	0	0	0	0	0	0	0	0	2	2.57143	2.25	4.25	11.0714	non meet	non meet	non meet
106	33	115	70		40	NO	NO	NO	NO	7.4	20.148	NW	NO	60	2	3	75	5	3.75	0	0	0	60	2	3	75	5	3.75	0	0	0	0	0	0	0	0	0	0	0	0	3.55556	2.42857	4	2	11.9841	non meet	non meet	non meet
107	35	96	50		30	NO		NO	YES	5.7	22.8764	NW	NO	60	4	3	60	3	3	62.5	4.5	3.125	60	4	3	60	3	3	25	2	1.25	0	0	0	0	0	0	37.5	2.5	1.875	2	1.85714	3	3.75	10.6071	non meet	non meet	non meet
108	34	120	75			NO	NO	NO	NO	9	25.4028	OW/Obese	NO	140	7	7	60	2	3	20	2	1	140	7	7	60	2	3	20	2	1	0	0	0	0	0	0	0	0	0	2.55556	3.71429	2.25	1.25	9.76984	non meet	non meet	non meet
109	34	107	57					NO	NO	20.5	25.7657	OW/Obese	NO	54	3	2.7	75	4	3.75	45	3	2.25	54	3	2.7	45	3	2.25	45	3	2.25	0	0	0	30	1	1.5	0	0	0	2.44444	3.57143	3.25	1.75	11.0159	non meet	non meet	non meet
110	30	119	73			NO	NO	NO	NO	11	23.0469	NW	NO	0	0	0	0	0	0	0	0	0	0	0	0	0	0	0	0	0	0	0	0	0	0	0	0	0	0	0	2.44444	3.42857	3	3.75	12.623	non meet	non meet	non meet
111	35	90	60		0	NO		NO	NO	10	27.2817	OW/Obese	NO	30	2	1.5	60	6	3	40	4	2	30	2	1.5	60	6	3	40	4	2	0	0	0	0	0	0	0	0	0	2.77778	2.71429	2.5	1	8.99206	non meet	non meet	non meet
112	33	90	40		37	YES	NO	NO	YES	11	19.9219	NW	NO	20	2	1.33333	40	2	2.66667	60	4	3	20	2	1.33333	40	2	2.66667	60	4	3	0	0	0	0	0	0	0	0	0	3	2.85714	1.75	2	9.60714	non meet	non meet	non meet
113	27	94	57		10	NO	YES	NO	YES	13	25.1808	OW/Obese	NO	0	0	0	80	4	4	0	0	0	0	0	0	80	4	4	0	0	0	0	0	0	0	0	0	0	0	0	2.11111	2.57143	2.25	1.75	8.68254	non meet	non meet	non meet
114	27	90	60				NO	NO	YES	12	19.8413	NW	NO	60	2	3	0	0	0	90	2	4.5	0	0	0	0	0	0	0	0	0	60	2	3	0	0	0	90	2	4.5	1.88889	1.57143	3	3.75	10.2103	non meet	non meet	non meet
115	31	100	70	NO	32	NO	YES	NO	YES	10.5	20.2848	NW	NO	0	0	0	0	0	0	20	2	1	0	0	0	0	0	0	0	0	0	0	0	0	0	0	0	20	2	1	1.77778	4.14286	1.5	1.25	8.67063	non meet	non meet	non meet
116	35	110	64			NO	NO	NO	YES	8	17.9089	NW	NO	0	0	0	36	3	1.8	0	0	0	0	0	0	36	3	1.8	0	0	0	0	0	0	0	0	0	0	0	0	2.55556	2.28571	2.5	1.25	8.59127	non meet	non meet	non meet
117	36	107	63			NO	NO	NO	YES	5	20.3954	NW	NO	26	2	1.73333	0	0	0	80	4	5.33333	26	2	1.73333	0	0	0	80	4	5.33333	0	0	0	0	0	0	0	0	0	2.33333	3.14286	2.5	3	10.9762	non meet	non meet	non meet
118	26	114	58			NO	NO	NO	YES	6.5	25.3069	OW/Obese	NO	60	1	4	0	0	0	60	2	4	60	1	4	0	0	0	60	2	4	0	0	0	0	0	0	0	0	0	2.44444	3.71429	2.5	1.5	10.1587	non meet	non meet	non meet
119	34	100	65			NO	YES	NO	YES	16.5	19.7055	NW	NO	0	0	0	30	3	1.5	0	0	0	0	0	0	30	3	1.5	0	0	0	0	0	0	0	0	0	0	0	0	2.66667	2.71429	2.5	2.25	10.131	non meet	non meet	non meet
120	44	100	60			NO		NO	YES	7.6	17.6898	NW	NO	45	3	2.25	60	4	3	70	7	3.5	45	3	2.25	60	4	3	70	7	3.5	0	0	0	0	0	0	0	0	0	2.11111	2.28571	3.25	1.25	8.89683	non meet	non meet	non meet
121	33	105	70			NO	NO	NO	YES	14	25	OW/Obese	NO	70	1	3.5	0	0	0	0	0	0	70	1	3.5	0	0	0	0	0	0	0	0	0	0	0	0	0	0	0	2.11111	2	2	3.75	9.86111	non meet	non meet	non meet
122	30	98	56	NO		YES		NO	NO	12	19.9481	NW	NO	0	0	0	45	3	3	45	3	3	0	0	0	45	3	3	45	3	3	0	0	0	0	0	0	0	0	0	2.66667	3.28571	1.5	4.25	11.7024	non meet	non meet	non meet
123	38	105	70					NO	NO	8	22.6757	NW	NO	120	6	6	60	2	3	70	7	3.5	120	6	6	60	2	3	70	7	3.5	0	0	0	0	0	0	0	0	0	2.66667	2.28571	3.25	2.75	10.9524	non meet	non meet	non meet
124	34	120	75	YES	25	NO	NO	NO	NO	8.8	21.1765	NW	NO	0	0	0	0	0	0	45	1	2.25	0	0	0	0	0	0	0	0	0	0	0	0	0	0	0	45	1	2.25	3	2.29	2.25	1.25	8.79	non meet	non meet	non meet
125	34	108	76		0	NO	NO	NO	YES	-3.5	35.4454	OW/Obese	NO	40	2	2	30	2	1.5	0	0	0	40	2	2	30	2	1.5	0	0	0	0	0	0	0	0	0	0	0	0	2.55556	3.14286	3	3.25	11.9484	non meet	non meet	non meet
126	31	97	64			NO	NO	YES	YES	8.5	21.0938	NW	NO	0	0	0	60	2	4	0	0	0	0	0	0	60	2	4	0	0	0	0	0	0	0	0	0	0	0	0	1.88889	2.28571	1.5	1.5	7.1746	non meet	non meet	non meet
127	32	116	58			NO	NO	NO	YES	10.5	17.6815	NW	NO	0	0	0	0	0	0	0	0	0	0	0	0	0	0	0	0	0	0	0	0	0	0	0	0	0	0	0	2.22222	3.14286	2.25	1.25	8.86508	non meet	non meet	non meet
128	31	120	70	NO	36	NO	YES	NO	YES	13	21.3599	NW	NO	0	0	0	0	0	0	0	0	0	0	0	0	0	0	0	0	0	0	0	0	0	0	0	0	0	0	0	2.11111	1.85714	2.5	4.25	10.7183	non meet	non meet	non meet
129	31	110	62			NO	NO	NO	YES	12.5	21.9363	NW	NO	40	2	2	0	0	0	0	0	0	40	2	2	0	0	0	0	0	0	0	0	0	0	0	0	0	0	0	2.88889	3.57143	2.25	2.25	10.9603	non meet	non meet	non meet
130	42	90	60		0	NO		NO	YES	8.2	17.6693	NW	NO	0	0	0	0	0	0	0	0	0	0	0	0	0	0	0	0	0	0	0	0	0	0	0	0	0	0	0	2.22222	3.28571	2.75	2.5	10.7579	non meet	non meet	non meet
131	29	118	75			NO	NO	NO	YES	10	20.5126	NW	NO	0	0	0	90	2	6	120	2	6	0	0	0	0	0	0	120	2	6	0	0	0	90	2	6	0	0	0	2.33333	3	2	3.75	11.0833	non meet	non meet	non meet
132	41	100	66	NO	31	NO	YES	NO	YES	17	22.6003	NW	NO	0	0	0	0	0	0	90	1	4.5	0	0	0	0	0	0	90	1	4.5	0	0	0	0	0	0	0	0	0	2.44444	2.14286	2.5	1	8.0873	non meet	non meet	non meet
133	32	90	60	YES	0	NO		NO	YES	7.6	23.9946	NW	NO	70	3	3.5	120	6	6	120	2	8	40	2	2	60	3	3	120	2	8	30	1	1.5	60	3	3	0	0	0	2.33333	2.28571	2.5	1	8.11905	non meet	non meet	non meet
134	35	95	60	NO	0	NO	NO	NO	YES	9.8	21.7776	NW	NO	60	2	4	120	3	8	90	2	6	60	2	4	60	2	4	0	0	0	0	0	0	60	1	4	90	2	6	2	2.42857	2.25	1.25	7.92857	non meet	non meet	non meet
135	29	110	70	YES		NO	YES	NO	YES	10	25	OW/Obese	NO	0	0	0	60	2	3	60	2	4	0	0	0	60	2	3	60	2	4	0	0	0	0	0	0	0	0	0	2.22222	2.28571	3.25	4	11.7579	non meet	non meet	non meet
136	33	103	62			NO	NO	NO	YES	11	23.7332	NW	NO	30	2	1.5	120	2	6	60	1	3	30	2	1.5	0	0	0	0	0	0	0	0	0	120	2	6	60	1	3	2.66667	2.57143	2.75	3.75	11.7381	non meet	non meet	non meet
137	34	90	60			NO	NO	NO	YES	12	19.4674	NW	NO	0	0	0	0	0	0	0	0	0	0	0	0	0	0	0	0	0	0	0	0	0	0	0	0	0	0	0	1.66667	2.57143	2	1	7.2381	non meet	non meet	non meet
138	37	123	70			YES	NO	NO	YES	15.5	26.0617	OW/Obese	NO	80	4	4	120	4	6	60	3	3	80	4	4	120	4	6	60	3	3	0	0	0	0	0	0	0	0	0	3	3.71429	2.5	2	11.2143	non meet	non meet	non meet
139	35	95	60			NO	NO	NO	YES	13.3	20.7008	NW	NO	120	2	6	40	2	2	0	0	0	120	2	6	40	2	2	0	0	0	0	0	0	0	0	0	0	0	0	2.22222	2.57143	1.75	1.75	8.29365	non meet	non meet	non meet
140	27	105	68	YES	32	NO		NO	YES	8.5	22.2908	NW	NO	60	2	4	40	1	2	120	4	8	60	2	4	0	0	0	60	2	4	0	0	0	40	1	2	60	2	4	2.11111	4.14286	1.75	3.5	11.504	non meet	non meet	non meet
141	27	126	88			NO				9.7	32.8824	OW/Obese	NO	0	0	0	0	0	0	60	3	3	0	0	0	0	0	0	60	3	3	0	0	0	0	0	0	0	0	0	2.55556	3.57143	2.25	1.25	9.62698	non meet	non meet	non meet
142	32	105	65			NO	NO	NO	NO	12.5	21.1553	NW	NO	0	0	0	100	3	6	90	3	5.5	0	0	0	40	2	2	30	2	1.5	0	0	0	60	1	4	60	1	4	2.33333	4.42857	2	1	9.7619	non meet	non meet	non meet
143	29	116	66			NO	YES	NO	YES	7	22.0386	NW	NO	0	0	0	0	0	0	0	0	0	0	0	0	0	0	0	0	0	0	0	0	0	0	0	0	0	0	0	2.66667	2.85714	2.5	4	12.0238	non meet	non meet	non meet
144	21	105	66	NO	0	NO	NO	NO	YES	10	22.3133	NW	NO	60	4	3.75	0	0	0	0	0	0	45	3	3	0	0	0	0	0	0	15	1	0.75	0	0	0	0	0	0	3.33	2.71	4.25	3.75	14.04	non meet	non meet	non meet
145	27	114	65			NO	NO	NO	NO	7	22.7615	NW	NO	40	2	2	90	3	4.5	30	2	1.5	40	2	2	90	3	4.5	30	2	1.5	0	0	0	0	0	0	0	0	0	3.11111	3.14286	2.25	3.25	11.754	non meet	non meet	non meet
146	33	112	68			NO	NO	NO	NO	6.5	22.3757	NW	NO	20	1	1.33333	0	0	0	60	1	3	20	1	1.33333	0	0	0	60	1	3	0	0	0	0	0	0	0	0	0	2.33333	2.42857	1.75	3.5	10.0119	non meet	non meet	non meet
147	34	81	65			YES	YES	NO	YES	9.8	22.9591	NW	NO	0	0	0	0	0	0	0	0	0	0	0	0	0	0	0	0	0	0	0	0	0	0	0	0	0	0	0	1.88889	2.14286	1.75	3.75	9.53175	non meet	non meet	non meet
148	36	92	65		4	YES		NO		3.4	20.872	NW	NO	0	0	0	60	4	3	0	0	0	0	0	0	60	4	3	0	0	0	0	0	0	0	0	0	0	0	0	3.55556	3.85714	2.5	1.25	11.1627	non meet	non meet	non meet
149	29	120	75	YES	0	NO				7.3	25.9869	OW/Obese	NO	36	2	3	0	0	0	0	0	0	36	2	3	0	0	0	0	0	0	0	0	0	0	0	0	0	0	0	2.44	3.71	2.5	1.75	10.4	non meet	non meet	non meet
150	33	100	54	NO	28	NO	NO	NO	YES	8	17.6693	NW	NO	30	3	1.5	0	0	0	0	0	0	30	3	1.5	0	0	0	0	0	0	0	0	0	0	0	0	0	0	0	2.11111	2.57143	3	2	9.68254	non meet	non meet	non meet
151	25	118	70			NO	NO	NO	YES	13.1	36.8442	OW/Obese	NO	0	0	0	0	0	0	0	0	0	0	0	0	0	0	0	0	0	0	0	0	0	0	0	0	0	0	0	2.66667	3.42857	2	1.5	9.59524	non meet	non meet	non meet
152	28	118	70		22	NO		NO	YES	12.1	25	OW/Obese	NO	15	1	1	90	3	6	75	5	5	15	1	1	90	3	6	75	5	5	0	0	0	0	0	0	0	0	0	2.22222	3.14286	2.75	2.25	10.3651	non meet	non meet	non meet
153	31	134	85		0	YES				-4.3	31.4879	OW/Obese	NO	100	5	5	100	5	5	45	1	2.25	100	5	5	100	5	5	0	0	0	0	0	0	0	0	0	45	1	2.25	2	3	1.5	3.25	9.75	non meet	non meet	non meet
154	40	103	63	NO	0	NO	NO	NO	NO	15	23.4375	NW	NO	160	4	10.6667	0	0	0	120	2	6	160	4	10.6667	0	0	0	0	0	0	0	0	0	0	0	0	120	2	6	2.44444	3.42857	3.75	3	12.623	meet	non meet	non meet
155	38	130	72			NO	NO	NO	NO	10.6	20.0796	NW	NO	280	9.5	16.1667	0	0	0	0	0	0	100	2.5	6.66667	0	0	0	0	0	0	180	7	9.5	0	0	0	0	0	0	2.66667	2.71429	3.75	4	13.131	meet	non meet	non meet
156	35	80	60	NO		NO		NO	NO	9	16.8525	NW	NO	280	7	18.6667	0	0	0	120	2	8	280	7	18.6667	0	0	0	120	2	8	0	0	0	0	0	0	0	0	0	2.88889	2	4.25	1.5	10.6389	meet	non meet	non meet
157	34	95	55	YES	13	NO		NO	YES	8.7	22.0604	NW	NO	280	7	14	120	6	6	40	2	2	280	7	14	120	6	6	40	2	2	0	0	0	0	0	0	0	0	0	2.44444	3.42857	2.75	1.25	9.87302	meet	non meet	non meet
158	26	118	70		0			NO	NO	11.7	25.1559	OW/Obese	NO	210	7	14	40	2	2	75	5	3.75	210	7	14	40	2	2	75	5	3.75	0	0	0	0	0	0	0	0	0	2.66667	4.14286	2.75	1.25	10.8095	meet	non meet	non meet
159	34	108	65			NO	NO	NO	NO	10	19.2894	NW	NO	195	6	13	0	0	0	60	2	4	150	5	10	0	0	0	30	1	2	45	1	3	0	0	0	30	1	2	2.33333	1.85714	3.5	3.25	10.9405	meet	non meet	non meet
160	36	85	60			NO	NO	NO	NO	13	20.2449	NW	NO	525	7	26.25	120	4	6	80	4	4	525	7	26.25	120	4	6	80	4	4	0	0	0	0	0	0	0	0	0	3.11111	2.14286	2.75	1	9.00397	meet	non meet	non meet
161	31	118	65	YES	11	YES	NO	NO	YES	3.8	22.6562	NW	NO	68	4	3.4	360	10	20	300	5	20	68	4	3.4	120	6	6	0	0	0	0	0	0	240	4	14	300	5	20	2.55556	2.85714	3.5	3.25	12.1627	non meet	meet	meet
162	34	108	60	YES	23	NO		NO	NO	9.5	21.6311	NW	NO	90	3	6	420	7	21	270	8	18	90	3	6	420	7	21	180	6	12	0	0	0	0	0	0	90	2	6	3.33333	2.57143	5	4.75	15.6548	non meet	meet	meet
163	35	121	82			NO	NO	NO	YES	7.5	20.5049	NW	NO	60	3	3	80	2	4	230	5	11.5	60	3	3	80	2	4	180	4	9	0	0	0	0	0	0	50	1	2.5	3	2.14286	4.25	4	13.3929	non meet	non meet	meet
164	30	100	60			NO	NO	NO	YES	13.3	19.9432	NW	YES	120	1	8	700	10	35	840	7	56	120	1	8	600	5	30	840	7	56	0	0	0	100	5	5	0	0	0	2.33333	3.28571	1.5	4.25	11.369	non meet	meet	meet
165	38	104	62			NO	NO	NO	NO	12.5	22.4609	NW	NO	30	1	1.5	150	1	7.5	210	2	10.5	30	1	1.5	150	1	7.5	180	1	9	0	0	0	0	0	0	30	1	1.5	2.11111	2.28571	2	1	7.39683	non meet	meet	meet
166	28	100	70		24	NO	NO	NO	NO	13.4	21.8685	NW	YES	360	6	24	0	0	0	240	2	12	360	6	24	0	0	0	240	2	12	0	0	0	0	0	0	0	0	0	2.44	3.29	2.25	1	8.98	meet	non meet	meet
167	35	98	58			NO	NO	NO	YES	9	19.736	NW	NO	140	4	8	270	8	13.5	240	8	16	60	2	3	210	7	10.5	210	7	14	80	2	5	60	1	3	30	1	2	2.33333	2.71429	2.5	4.25	11.7976	non meet	meet	meet
168	34	89	54			NO	NO	NO	NO	10.4	19.91	NW	NO	275	10	13.75	120	4	6	420	7	28	245	7	12.25	120	4	6	420	7	28	30	3	1.5	0	0	0	0	0	0	2.66667	3.71429	4.25	2	12.631	meet	non meet	meet
169	34	100	60	YES	31	NO	YES	NO	YES	14.2	23.3234	NW	NO	0	0	0	390	7	26	150	5	10	0	0	0	300	5	20	150	5	10	0	0	0	90	2	6	0	0	0	2.11111	2.14286	3.25	1.25	8.75397	non meet	meet	meet
170	31	93	57	YES	32	NO	NO	NO	YES	13	26.1719	OW/Obese	NO	0	0	0	0	0	0	150	2.5	7.5	0	0	0	0	0	0	150	2.5	7.5	0	0	0	0	0	0	0	0	0	2.22222	2.28571	1.5	1.25	7.25794	non meet	non meet	meet
171	33	110	80				NO	NO	YES	14.7	18.1449	NW	NO	90	3	4.5	90	3	5	150	6	7.5	60	2	3	30	1	2	60	2	3	30	1	1.5	60	2	3	90	4	4.5	2.22222	2.14286	2.5	4	10.8651	non meet	non meet	meet
172	40	105	60	YES	0	NO	NO	NO	NO	7	19.721	NW	NO	45	3	2.25	120	4	6	210	7	10.5	45	3	2.25	120	4	6	210	7	10.5	0	0	0	0	0	0	0	0	0	3.44444	3.14286	3.5	1.25	11.3373	non meet	non meet	meet
173	39	105	68	YES	10	NO	NO	NO	YES	8	20.0288	NW	NO	160	8	8	270	7	18	360	8	23	100	5	6.66667	90	3	6	180	4	12	60	3	1.33333	180	4	12	180	4	11	1.88889	3.71429	2.75	4.5	12.8532	meet	meet	meet
174	32	106	67			NO	YES	NO	YES	7.8	21.3675	NW	NO	180	3	10	60	6	3	200	6	11.3333	120	2	6	60	6	3	120	4	6	60	1	4	0	0	0	80	2	5.33333	2	2.28571	2.25	3.75	10.2857	meet	non meet	meet
175	35	100	70		36	NO		NO	NO	4.2	22.1893	NW	NO	210	7	10.5	120	6	6	240	6	16	210	7	10.5	120	6	6	240	6	16	0	0	0	0	0	0	0	0	0	2.77778	2.14286	3	1.25	9.17063	meet	non meet	meet
176	36	118	70		34	NO	NO	NO	NO	10	22.7694	NW	NO	120	4	6.5	60	2	4	585	9	38	90	3	4.5	60	2	4	525	7	35	30	1	2	0	0	0	60	2	3	2.88889	1.85714	3.5	3.25	11.496	non meet	non meet	meet
177	31	106	53			NO	NO	NO	YES	9.4	23.0469	NW	NO	120	2	6	270	5	13.5	390	4.5	19.5	120	2	6	30	1	1.5	180	1	9	0	0	0	240	4	12	210	3.5	10.5	2.44444	2.42857	3	4.25	12.123	non meet	meet	meet
178	36	115	70			NO	NO	NO	YES	12	21.1927	NW	NO	0	0	0	300	5	15	540	6	27	0	0	0	300	5	15	480	4	24	0	0	0	0	0	0	60	2	3	2.88889	3.57143	2.75	4	13.2103	non meet	meet	meet
179	33	124	58	YES	35	NO	NO	NO	NO	8.9	17.7832	NW	NO	105	2	5.25	160	6	9.66667	270	5	16	60	1	3	60	4	3	120	2	6	45	1	2.25	100	2	6.66667	150	3	10	2.22222	2.28571	2.75	2.75	10.0079	non meet	meet	meet
180	32	105	60			NO	NO	NO	YES	7.6	19.9573	NW	NO	40	2	2	160	4	8	270	7	13.5	40	2	2	40	2	2	150	5	7.5	0	0	0	120	2	6	120	2	6	2.33333	1.85714	3.25	4	11.4405	non meet	meet	meet
181	36	144	83	YES	0	NO	NO	NO	NO	20	28.764	OW/Obese	YES	840	7	42	420	7	21	420	7	21	840	7	42	420	7	21	420	7	21	0	0	0	0	0	0	0	0	0	3.55556	3.57143	3.5	3.5	14.127	meet	meet	meet
182	37	110	70		0	NO	NO	NO	NO	6.1	25.8645	OW/Obese	YES	210	3.5	10.5	210	3.5	10.5	210	7	10.5	210	3.5	10.5	210	3.5	10.5	210	7	10.5	0	0	0	0	0	0	0	0	0	2.89	3.29	2.25	1	9.43	meet	meet	meet
183	26	115	70				NO	NO	YES	7	32.2979	OW/Obese	YES	420	7	21	90	3	4.5	180	6	9	420	7	21	90	3	4.5	180	6	9	0	0	0	0	0	0	0	0	0	2.66667	2.71429	2.75	1.25	9.38095	meet	non meet	meet
184	34	97	57		0	YES	NO	NO	YES	8.7	23.8751	NW	NO	259	7	12.95	130	6.5	6.5	180	6	9	259	7	12.95	130	6.5	6.5	180	6	9	0	0	0	0	0	0	0	0	0	2.33333	3	3.75	1.75	10.8333	meet	non meet	meet
185	35	108	55		0	NO		NO	YES	12.4	23.5078	NW	NO	0	0	0	720	6	36	180	6	12	0	0	0	720	6	36	180	6	12	0	0	0	0	0	0	0	0	0	3.11111	4.42857	3.25	1.25	12.0397	non meet	meet	meet
186	35	120	75	YES	24	NO	NO	NO	YES	9.5	28.2828	OW/Obese	NO	280	7	14	120	5	6	180	5	10.5	280	7	14	100	4	5	90	3	4.5	0	0	0	20	1	1	90	2	6	2.66667	2.28571	4.5	2	11.4524	meet	non meet	meet
187	29	110	70	NO	12	NO	NO	YES	NO	12	25.3155	OW/Obese	NO	125	2.5	6.25	300	5	20	840	7	42	125	2.5	6.25	300	5	20	840	7	42	0	0	0	0	0	0	0	0	0	3	3.42857	2	1.25	9.67857	non meet	meet	meet
188	36	118	75			NO	NO	NO	YES	20	22.68	NW	NO	60	2	4	245	7	12.25	210	7	10.5	60	2	4	245	7	12.25	210	7	10.5	0	0	0	0	0	0	0	0	0	2.88889	2.57143	3	3.25	11.7103	non meet	meet	meet
189	34	110	68	NO	0	NO		NO	YES	8.4	26.4463	OW/Obese	NO	120	4	8	450	8	30	270	8	18	120	4	8	360	6	24	180	6	12	0	0	0	90	2	6	90	2	6	2.55556	2.14286	3.75	3	11.4484	non meet	meet	meet
190	43	114	62			NO	NO	NO	YES	7	22.4082	NW	NO	80	4	4	345	7	17.25	360	6	20	80	4	4	225	5	11.25	240	4	12	0	0	0	120	2	6	120	2	8	2.11111	1.85714	2.75	2.25	8.96825	non meet	meet	meet
191	37	100	60	YES		NO	NO	NO	YES	9.4	22.7365	NW	NO	0	0	0	360	6	24	210	4	12.5	0	0	0	300	5	20	60	1	3	0	0	0	60	1	4	150	3	9.5	2.33333	3.71429	3.75	4.25	14.0476	non meet	meet	meet
192	29	120	80					NO	YES	20	27.9904	OW/Obese	YES	170	4	8.5	130	3	6.5	170	4	8.5	80	2	4	40	1	2	80	2	4	90	2	4.5	90	2	4.5	90	2	4.5	3.11111	3.14286	3	1	10.254	meet	non meet	meet
193	31	120	70	NO	23	NO		NO	YES	5	17.9282	NW	NO	150	6	7.5	360	12	18	285	7	18	90	3	4.5	210	7	10.5	225	5	15	60	3	3	150	5	7.5	60	2	3	2.44444	2.28571	2.75	3.75	11.2302	meet	meet	meet
194	34	90	55	NO	0	YES	NO	NO	NO	6.3	20.8117	NW	NO	0	0	0	31.5	7	1.575	840	7	42	0	0	0	31.5	7	1.575	840	7	42	0	0	0	0	0	0	0	0	0	3.44444	0	3.75	1.5	8.69444	non meet	non meet	meet
195	32	100	70	YES	32	NO	NO	NO	NO	6.3	18.6851	NW	YES	210	7	10.5	330	9	22	435	9	23.75	210	7	10.5	210	7	14	315	7	15.75	0	0	0	120	2	8	120	2	8	2.22222	2.85714	4.25	4	13.3294	meet	meet	meet
196	34	100	55	YES	30	NO		NO	NO	12	19.0311	NW	NO	40	2	2.66667	240	4	12	240	4	12	40	2	2.66667	240	4	12	240	4	12	0	0	0	0	0	0	0	0	0	3.55556	2.14286	4.5	1.25	11.4484	non meet	meet	meet
197	32			YES	20	NO	NO	NO	YES	5.4	21.9261	NW	NO	120	2	6	123	5.5	7.2	150	5	10	120	2	6	63	3.5	4.2	60	3	4	0	0	0	60	2	3	90	2	6	2.44444	3.28571	2.5	3.75	11.9802	non meet	non meet	meet
198	28	110	65	YES	35	NO	NO	NO	YES	8.5	21.3741	NW	YES	415	7.5	27.6667	600	11	40	240	7	13.5	240	4	16	420	7	28	150	5	7.5	175	3.5	11.6667	180	4	12	90	2	6	2.88889	3	4.25	4.75	14.8889	meet	meet	meet
199	31	120	75				NO	NO	YES	9.5	19.2894	NW	NO	150	5	7.5	205	7	11.0833	160	6	9.66667	150	5	7.5	125	5	6.25	100	5	6.66667	0	0	0	80	2	4.83333	60	1	3	1.66667	2.71429	2.5	4	10.881	meet	meet	meet
200	34	118	75	YES	19	NO				6	24.4646	NW	NO	210	7	10.5	210	7	10.5	210	7	10.5	210	7	10.5	210	7	10.5	210	7	10.5	0	0	0	0	0	0	0	0	0	3.33333	3.71429	3.75	4	14.7976	meet	meet	meet
201	30	90	60		0	NO		NO	YES	8.3	21.7993	NW	NO	270	6	13.5	190	5	9.5	150	5	7.5	270	6	13.5	190	5	9.5	150	5	7.5	0	0	0	0	0	0	0	0	0	2.77778	1.71429	3.5	3.25	11.2421	meet	meet	meet
202	36	95	65			NO	NO	NO	NO	8	18.0662	NW	NO	300	5	15	420	7	21	180	3	12	300	5	15	420	7	21	180	3	12	0	0	0	0	0	0	0	0	0	3.44444	3.28571	3.25	1	10.9802	meet	meet	meet
203	40	99	66	YES	17	NO	NO	NO	NO	15	21.8871	NW	YES	150	5	10	275	8	18.3333	315	7	21	150	5	10	245	7	16.3333	225	5	15	0	0	0	30	1	2	90	2	6	3.44444	2.42857	2.75	3.25	11.873	meet	meet	meet
204	28	120	80			NO	NO	NO	NO	4.6	22.8624	NW	NO	210	7	10.5	180	6	9	270	6	13.5	210	7	10.5	180	6	9	270	6	13.5	0	0	0	0	0	0	0	0	0	2.66667	4.28571	3.5	1	11.4524	meet	meet	meet
205	35					NO		NO	YES	15	20.9572	NW	NO	360	6	24	295	8.5	19.6667	210	6	12	360	6	24	70	3.5	4.66667	120	4	6	0	0	0	225	5	15	90	2	6	2.66667	4.14286	3.75	4.5	15.0595	meet	meet	meet
206	41	110	70			NO	YES	NO	NO	7.8	18.5901	NW	NO	180	3	15	630	7	52.5	260	5	17.3333	180	3	15	630	7	52.5	260	5	17.3333	0	0	0	0	0	0	0	0	0	2.33333	2.71429	4.25	4.75	14.0476	meet	meet	meet
207	29	131	82			YES	NO	NO	YES	10	23.3355	NW	NO	420	7	28	840	7	42	210	7	10.5	420	7	28	840	7	42	210	7	10.5	0	0	0	0	0	0	0	0	0	3	4.57143	2.5	1	11.0714	meet	meet	meet
208	33	105	70	YES	32	YES	NO	NO	YES	18.4	22.8624	NW	NO	360	6	24	180	4	12	225	5	13	360	6	24	60	2	4	105	3	7	0	0	0	120	2	8	120	2	6	2.22222	2.28571	2.75	4.25	11.5079	meet	meet	meet
209	38	95	60	NO	39	NO	NO	YES	YES	4	19.1327	NW	NO	175	7	11.6667	240	4	12	245	7	12.25	175	7	11.6667	240	4	12	245	7	12.25	0	0	0	0	0	0	0	0	0	3.11111	3.85714	3.5	1.5	11.9683	meet	meet	meet
210	41	120	71	YES	0	NO	YES	NO	NO	12.9	23.4375	NW	NO	22.5	1.5	1.125	180	4	10.5	240	4	14	0	0	0	0	0	0	0	0	0	22.5	1.5	1.125	180	4	10.5	240	4	14	2.88889	4	1.75	1	9.63889	non meet	meet	meet
211	31	100	60			NO	NO	YES	YES	8.3	21.0077	NW	NO	270	6	18	840	7	56	205	7	13.6667	180	3	12	840	7	56	125	5	8.33333	90	3	6	0	0	0	80	2	5.33333	2.11111	2.57143	3.25	4.25	12.1825	meet	meet	meet
212	36	104	66	NO	8	NO	NO	NO	NO	7	21.5045	NW	NO	0	0	0	420	7	21	420	7	28	0	0	0	420	7	21	420	7	28	0	0	0	0	0	0	0	0	0	2.88889	3.71429	3.25	3.75	13.6032	non meet	meet	meet
213	28	118	72	YES	5	NO	NO	NO	YES	10	21.0498	NW	YES	150	5	7.5	255	8	13.5	195	6	10.5	150	5	7.5	210	7	10.5	150	5	7.5	0	0	0	45	1	3	45	1	3	2.66667	2.57143	3.5	3.25	11.9881	meet	meet	meet
214	32	98	45			NO	NO	NO	NO	9	20.5499	NW	NO	180	4.5	10.3333	170	5.5	10.5833	152.5	4.5	9.5	100	2.5	5	45	3	2.25	40	2	2	80	2	5.33333	125	2.5	8.33333	112.5	2.5	7.5	3.66667	3.14286	3	3.25	13.0595	meet	meet	meet
215	30	110	65	NO	32	YES	YES	NO	YES	8.2	18.2531	NW	NO	265	9	14.75	265	9	14.75	210	8	12	175	7	8.75	175	7	8.75	120	6	6	90	2	6	90	2	6	90	2	6	2.33333	2	3	3.75	11.0833	meet	meet	meet
216	38	120	70				NO	NO	NO	10.3	19.8347	NW	NO	160	4	6.66667	810	7	40.5	380	9	25.3333	40	2	2.66667	90	1	4.5	140	7	9.33333	120	2	4	720	6	36	240	2	16	3.33333	3.28571	3.5	1.75	11.869	meet	meet	meet
217	37	130	76	NO	13	YES		NO	NO	8.5	23.8754	NW	NO	420	7	21	840	7	42	210	7	10.5	420	7	21	840	7	42	210	7	10.5	0	0	0	0	0	0	0	0	0	3.22222	2.71429	4.25	2.5	12.6865	meet	meet	meet
218	31	115	75				NO	NO	YES	8.7	20.3223	NW	NO	110	5.5	5.5	600	11	37.5	420	7	21	110	5.5	5.5	450	6	30	420	7	21	0	0	0	150	5	7.5	0	0	0	2.88889	2.42857	2.5	1.75	9.56746	non meet	meet	meet
219	31	95	65			NO	NO	NO	YES	12.1	23.8895	NW	NO	60	3	4	150	4	10	180	3	12	60	3	4	90	3	6	0	0	0	0	0	0	60	1	4	180	3	12	2.33333	3.57143	2.5	1.5	9.90476	non meet	meet	meet
220	37	94	57			NO		NO	NO	7	19.3792	NW	NO	105	6	5.25	140	7	7	270	8	13.5	75	5	3.75	140	7	7	210	7	10.5	30	1	1.5	0	0	0	60	1	3	2.44444	2.42857	2	2.5	9.37302	non meet	non meet	meet
221	37	118	70	NO	0	NO	NO	NO	NO	8.3	19.2277	NW	NO	0	0	0	210	7	10.5	245	7	12.25	0	0	0	210	7	10.5	245	7	12.25	0	0	0	0	0	0	0	0	0	3.11111	4.42857	2	1	10.5397	non meet	meet	meet
222	29	105	60			NO	NO	NO	NO	10.5	21.2183	NW	NO	140	4	7	148	4	9.86667	180	4	12	140	4	7	148	4	9.86667	180	4	12	0	0	0	0	0	0	0	0	0	2.67	2.29	2.25	1	8.21	non meet	non meet	meet
223	29	100	60			NO	YES	NO	YES	16.5	20.5191	NW	NO	120	2	8	180	3	12	240	4	16	0	0	0	180	3	12	240	4	16	120	2	8	0	0	0	0	0	0	1.88889	4.14286	3.25	3	12.2817	non meet	meet	meet
224	31	120	78	YES	0	YES	NO	NO	YES	3	20.0692	NW	YES	75	3	3.75	300	10	15	560	7	37.3333	75	3	3.75	210	7	10.5	560	7	37.3333	0	0	0	90	3	4.5	0	0	0	3	3.85714	2.75	1	10.6071	non meet	meet	meet
225	40	110	60	NO	0	NO	YES	NO	YES	16.9	23.16	NW	YES	120	4	6	190	5	9.5	240	4	12	120	4	6	190	5	9.5	240	4	12	0	0	0	0	0	0	0	0	0	3.33333	2.57143	3	3.5	12.4048	non meet	meet	meet
226	34	128	80			NO		NO	YES	9.5	21.2306	NW	NO	180	6	12	150	5	10	180	6	12	180	6	12	150	5	10	180	6	12	0	0	0	0	0	0	0	0	0	3.22222	3.57143	4.75	4	15.5437	meet	meet	meet
227	31	102	54		12	NO	NO	NO	NO	10.8	19.3772	NW	NO	45	3	2.25	180	3	9	300	5	20	45	3	2.25	180	3	9	300	5	20	0	0	0	0	0	0	0	0	0	2.66667	3	3	1	9.66667	non meet	meet	meet
228	39	96	58			NO	NO	YES	NO	10	21.1454	NW	NO	70	3.5	3.5	100	4	5	170	4	8.5	70	3.5	3.5	60	3	3	70	2	3.5	0	0	0	40	1	2	100	2	5	2.22222	1.85714	3.25	3.25	10.5794	non meet	non meet	meet
229	34	130	85		37	NO	NO	NO	YES	10	23.03	NW	NO	257.5	5.5	18.8333	540	9	36	600	10	40	157.5	3.5	10.5	420	7	28	420	7	28	100	2	8.33333	120	2	8	180	3	12	2.66667	3.85714	2.5	4.25	13.2738	meet	meet	meet
230	44	110	65	NO	12	NO	NO	NO	NO	9.5	20.7725	NW	NO	270	7	17.6667	420	6	26	360	6	23	250	5	16.6667	300	5	20	300	5	20	20	2	1	120	1	6	60	1	3	2.77778	2.42857	4.75	4.5	14.4563	meet	meet	meet
231	29	85	47	YES	36	NO	NO	YES	NO	5.5	23.0518	NW	NO	150	5	7.5	150	5	10	150	5	7.5	150	5	7.5	150	5	10	150	5	7.5	0	0	0	0	0	0	0	0	0	2.33333	2.42857	2	1.25	8.0119	meet	meet	meet
232	34	118	70	YES	31	NO	NO	NO	NO	10.3	23.5666	NW	NO	40	1	2	140	7	9.33333	150	6	10	40	1	2	140	7	9.33333	150	6	10	0	0	0	0	0	0	0	0	0	3.11111	3	3.5	1.5	11.1111	non meet	non meet	meet
233	38	102	62			NO	NO	NO	NO	15	22.5827	NW	NO	360	8	24	297.5	7	19.8333	157.5	3.5	10.5	180	4	12	157.5	3.5	10.5	157.5	3.5	10.5	180	4	12	140	3.5	9.33333	0	0	0	2.77778	3.28571	2.75	2.75	11.5635	meet	meet	meet
234	36	90	60					NO	YES	8.7	23.3067	NW	NO	60	2	3	180	3	9	150	5	7.5	60	2	3	180	3	9	150	5	7.5	0	0	0	0	0	0	0	0	0	1.44444	2.42857	3.5	1.5	8.87302	non meet	meet	meet
235	34	115	75		34	NO	NO	NO	YES	4.9	19.5717	NW	NO	80	2	4	135	3	6.75	170	5	8.5	80	2	4	135	3	6.75	90	3	4.5	0	0	0	0	0	0	80	2	4	2.33333	2.57143	3.5	4	12.4048	non meet	non meet	meet
236	33	110	70			NO		NO	NO	6.2	30.1103	OW/Obese	NO	300	5	20	170	4	9.83333	420	7	28	300	5	20	80	2	5.33333	420	7	28	0	0	0	90	2	4.5	0	0	0	3.11111	2.71429	3.25	3.25	12.3254	meet	meet	meet
